# Supplementary material for: Pan-cancer profiling of tumor-infiltrating natural killer cells through transcriptional reference mapping
Source: Nat Immunol. 2024 Jul 2;25(8):1445–59. doi: 10.1038/s41590-024-01884-z (PMC11291284; doi:10.1038/s41590-024-01884-z)
Supplement: Supplementary file 4 — Reagent and antibody information, including catalog nos and titrations. [file 41590_2024_1884_MOESM4_ESM.xlsx]

## Sheet: Sheet1
	Reagent	Company	Cat #
	Ficoll-Hypaque Plus	GE Healthcare	GE17-1440-02
	L-glutamine	GE Healthcare	82024-258
	Fetal Bovine Serum	Sigma-Adrich	F7524-500ML
	Bovine Serum Albumin	Sigma-Adrich	A8806
	RPMI 1640	Cytiva	SH30027.FS
	DMEM/High Glucose with L-Glutamine, Sodium Pyruvate	Cytiva	SH30243.02
	Recombinant human IFNg	PeptroTech	300-02
	NK cell isolation kit, human	Miltenyi Biotec	130-092-657
	Recombinant human IL-15	R&D	247-GMP-025
	aNKG2A (Monalizumab biosimilar, PGLALA mutation)	Merck, Darmstadt, Germany	N/A
	GolgiPlug Protein Transport Inhibitor (containing Brefeldin A)	BD Biosciences	15847968
	GolgiStop Protein Transport Inhibitor (containing Monensin)	BD Biosciences	10716676
	Cytofix/Cytoperm	BD Biosciences	554714
	Intracellular Fixation & Permeabilization Buffer Set	eBioscience	88-8824-00
	Chromium Single Cell 3’ Library & Gel Bead Kit v2	Chromium Controller System, 10X Genomics	PN-120237
	Antibody	Company	Cat #	Clone	Dilution
	PE-Cy7 mouse anti-human Perforin	eBioscience	25-9994-42	deltaG9	1/100
	PE goat anti-human IgG Fc Secondary Antibody	eBioscience	12-4998-82	N/A	1/200
	V500 mouse anti-human CD3	BD Biosciences	561417	UCHT1	1/100
	V500 mouse anti-human CD14	BD Biosciences	561391	MφP9	1/100
	V500 mouse anti-human CD19	BD Biosciences	561121	HIB19	1/100
	Alexa Fluor 700 mouse anti-human Granzyme B	BD Biosciences	560213	GB11	1/100
	BUV395 mouse anti-human CD107a	BD Biosciences	565113	H4A3	1/80
	Pacific Blue mouse anti-human CD16	BD Biosciences	558122	3G8	1/50
	FITC mouse anti-human CD57	BioLegend	359604	HNK-1	1/50
	Brilliant Violet 650 mouse anti-human CD38	BioLegend	356620	HB-7	1/50
	Brilliant Violet 421 mouse anti-human CD158e1	BioLegend	312714	DX9	1/50
	PE mouse anti-human HLA-E	BioLegend	342604	3D12	1/50
	Brilliant Violet 650 mouse anti-human TNFa	BioLegend	502938	Mab11	1/25
	Brilliant Violet 785 mouse anti-human IFNg	BioLegend	502542	4S.B3	1/25
	APC-Vio770 anti-human CD158a	Miltenyi Biotec	130-120-444	REA284	1/10
	PE-Vio770 mouse anti-human CD158a/h	Miltenyi Biotec	130-099-891	11PB6	1/10
	PE anti-human CD159c	Miltenyi Biotec	130-119-776	REA205	1/10
	PE-Vio770 anti-human CD159a	Miltenyi Biotec	130-113-567	REA110	1/10
	VioBright FITC anti-human CD159a	Miltenyi Biotec	130-113-568	REA110	1/100
	PE-Cy5.5 mouse anti-human CD158b1/b2,j	Beckman Coulter	A66900	GL183	1/50
	APC mouse anti-human CD159a	Beckman Coulter	A60797	Z199	1/25
	ECD mouse anti-human CD56	Beckman Coulter	A82943	N901	1/20
	APC mouse anti-human CD158e1/e2	Beckman Coulter	A60795	Z27.3.7	1/50
	LIVE/DEAD Fixable Aqua Dead Stain kit, 405 nM	Life Technologies	L34965	N/A	1/200
