# Supplementary material for: Pan-cancer profiling of tumor-infiltrating natural killer cells through transcriptional reference mapping
Source: Nat Immunol. 2024 Jul 2;25(8):1445–59. doi: 10.1038/s41590-024-01884-z (PMC11291284; doi:10.1038/s41590-024-01884-z)
Supplement: Supplementary file 5 — Statistical source data. [file 41590_2024_1884_MOESM5_ESM.xlsx]

## Sheet: Figure 1
	Panel 1i
		Conventional		Adaptive
		% CD57+	% Adaptive	% CD57+	% Adaptive
	A1	0.06	0.03
	A2			0.07	0.13
	A3			0.1	0.11
	A4	0.05	0.02
	A5	0.07	0.02
	C1			0.04	0.12
	C2	0.14	0.02
	C3	0.09	0.03
	B1			0.04	0.13
	B2	0.22	0.01
	D1	0.11	0.05
	D2	0.09	0.05

## Sheet: Figure 4
	Panel 4f					Panel 4g
			BRIGHT	SAMPLE				BRIGHT	EARLY	INT	LATE	SAMPLE
	BLOOD	LT008_LT009_Ctrl_PBMC_002.fcs	3.28	PBMC_008_009		BLOOD	LT008_LT009_Ctrl_PBMC_002.fcs	3.28	39.9	39	17.6	PBMC_008_009
		Pheno_Ctrl_PBMC_001.fcs	3.37	PBMC_011			Pheno_Ctrl_PBMC_001.fcs	3.37	45.7	45.9	4.82	PBMC_011
		P500_Ctrl PBMC_002.fcs	3.24	PBMC_012			P500_Ctrl PBMC_002.fcs	3.24	42.9	48.7	5.1	PBMC_012
		LT014_Cntrl PBMC_002.fcs	3.44	PBMC_014			LT014_Cntrl PBMC_002.fcs	3.44	43.2	49	4.23	PBMC_014
		Cntrl_PBMC_012.fcs	2.5	PBMC_015			Cntrl_PBMC_012.fcs	2.5	41.3	53.3	2.78	PBMC_015
		Control_PBMC_002.fcs	2.8	PBMC_016			Control_PBMC_002.fcs	2.8	27.8	62.4	6.79	PBMC_016
		Control_PBMC_002.fcs	2.08	PBMC_017			Control_PBMC_002.fcs	2.08	41.2	52.3	4.23	PBMC_017
		Pheno_Cntrl_PBMC_002.fcs	7.52	PBMC_018			Pheno_Cntrl_PBMC_002.fcs	7.52	65.2	25.9	1.01	PBMC_018
		Pheno_Cntrl_PBMC_002.fcs	6.94	PBMC_021			Pheno_Cntrl_PBMC_002.fcs	6.94	50.4	39.9	2.52	PBMC_021
		Pheno_Cntrl_PBMC_002.fcs	6.29	PBMC_022			Pheno_Cntrl_PBMC_002.fcs	6.29	67	25.2	1.38	PBMC_022
		Cntrl_PBMC_002.fcs	6.09	PBMC_024			Cntrl_PBMC_002.fcs	6.09	52.3	38.2	2.97	PBMC_024
		Cntrl_PBMC_001.fcs	7.47	PBMC_025			Cntrl_PBMC_001.fcs	7.47	61.6	29	1.44	PBMC_025
		Cntrl_PBMC_001.fcs	7.52	PBMC_026			Cntrl_PBMC_001.fcs	7.52	69.1	22	0.98	PBMC_026
		Cntrl_PBMC_001.fcs	7.59	PBMC_027			Cntrl_PBMC_001.fcs	7.59	72	18.4	1.53	PBMC_027
		Cntrl_PBMC_001.fcs	7.8	PBMC_028			Cntrl_PBMC_001.fcs	7.8	69.4	20.7	1.66	PBMC_028
		Cntrl_PBMC_001.fcs	8.49	PBMC_031			Cntrl_PBMC_001.fcs	8.49	58.5	28.9	3.24	PBMC_031
		Cntrl_PBMC_001.fcs	10.3	PBMC_032			Cntrl_PBMC_001.fcs	10.3	60.4	26	2.92	PBMC_032
		LT033_Cntrl PBMC 220608_002.fcs	4.6	PBMC_033			LT033_Cntrl PBMC 220608_002.fcs	4.6	55.4	32.5	7.33	PBMC_033
		LT036_Ctrl_PBMC_220629_001.fcs	8.83	PBMC_036			LT036_Ctrl_PBMC_220629_001.fcs	8.83	64.2	21	5.73	PBMC_036
	NSCLC	Phenotyping_LT001_central_003.fcs	58.9	Central_001		NSCLC	Phenotyping_LT001_central_003.fcs	58.9	13	22.1	3.06	Central_001
		LT003_LT003_Cent_005.fcs	71.8	Central_003			LT003_LT003_Cent_005.fcs	71.8	11.7	13.8	1.12	Central_003
		LT003_LT004_Cent_010.fcs	64.3	Central_004			LT003_LT004_Cent_010.fcs	64.3	12.7	21	0.19	Central_004
		LT006_K2505_LT006_central_005.fcs	39.8	Central_006			LT006_K2505_LT006_central_005.fcs	39.8	19.2	29.8	10.3	Central_006
		LT008_LT009_LT008_central_005.fcs	1.65	Central_008			LT008_LT009_LT008_central_005.fcs	1.65	58	26.9	13.3	Central_008
		LT008_LT009_LT009_central_008.fcs	26.6	Central_009			LT008_LT009_LT009_central_008.fcs	26.6	31.9	22.4	17.9	Central_009
		Pheno_Center_003.fcs	2.98	Central_011			Pheno_Center_003.fcs	2.98	50	44.6	1.96	Central_011
		LT012_K6807-21_Center_006.fcs	53	Central_012			LT012_K6807-21_Center_006.fcs	53	23.8	19.2	2.57	Central_012
		LT014_Tumour_centre_003.fcs	23.6	Central_014			LT014_Tumour_centre_003.fcs	23.6	44.6	29.1	0.77	Central_014
		LT015_K7693-21_Centre_010.fcs	38.4	Central_015			LT015_K7693-21_Centre_010.fcs	38.4	23.2	36.4	0.57	Central_015
		LT016_K8214-21_Centre_009.fcs	19.7	Central_016			LT016_K8214-21_Centre_009.fcs	19.7	13.3	64.7	1.72	Central_016
		LT017_K8996-21_Centre_003.fcs	39.7	Central_017			LT017_K8996-21_Centre_003.fcs	39.7	38.3	19.8	0.77	Central_017
		Pheno_Center_003.fcs	54.3	Central_018			Pheno_Center_003.fcs	54.3	22.5	11	10.9	Central_018
		Pheno_Center_003.fcs	42.4	Central_021			Pheno_Center_003.fcs	42.4	17.6	32	6.56	Central_021
		Pheno_Center_003.fcs	62.8	Central_022			Pheno_Center_003.fcs	62.8	28.1	6.72	1.25	Central_022
		LT024_Tumor_003.fcs	22.6	Central_024			LT024_Tumor_003.fcs	22.6	18.9	48.8	8.96	Central_024
		LT025_Center_005.fcs	49.3	Central_025			LT025_Center_005.fcs	49.3	23.4	24.4	1.15	Central_025
		LT026_Center_003.fcs	8.39	Central_026			LT026_Center_003.fcs	8.39	46.4	36.4	8.26	Central_026
		LT027_Center_004.fcs	6.83	Central_027			LT027_Center_004.fcs	6.83	13	67.7	12	Central_027
		LT028_Tumor_007.fcs	6.96	Central_028			LT028_Tumor_007.fcs	6.96	84.3	7.25	0.46	Central_028
		LT030_Pheno_Center_003.fcs	36.7	Central_030			LT030_Pheno_Center_003.fcs	36.7	35.1	21.1	4.73	Central_030
		LT031_Center_005.fcs	26.8	Central_031			LT031_Center_005.fcs	26.8	34.1	32.9	4.89	Central_031
		LT032_Tumor_005.fcs	39.9	Central_032			LT032_Tumor_005.fcs	39.9	37.3	17	3.72	Central_032
		LT033_Tumor_005.fcs	51.2	Central_033			LT033_Tumor_005.fcs	51.2	22.9	14.6	8.43	Central_033
		LT036_Center_004.fcs	1.43	Central_036			LT036_Center_004.fcs	1.43	20.6	11.2	66.6	Central_036

## Sheet: Figure 6
	Panel 6h					Panel 6i					Panel 6j										Panel 6k
		Dim: %GzmA+	Sample				Dim: GzmA+ MFI	Sample				%CD107a+										GzmB MFI
	LT008_LT009_Ctrl_PBMC_002.fcs	98.1	PBMC_008_009	BLOOD		LT008_LT009_Ctrl_PBMC_002.fcs	2373	PBMC_008_009	BLOOD			BRIGHT				DIM						BRIGHT				DIM
	LT008_LT009_LT008_central_005.fcs	95.8	Central_008	NSCLC		LT008_LT009_LT008_central_005.fcs	2076	Central_008	NSCLC			A549	A549 + IFNy	A549 + Mona	A549 + IFNy + Mona	A549	A549 + IFNy	A549 + Mona	A549 + IFNy + Mona			A549	A549 + IFNy	A549 + Mona	A549 + IFNy + Mona	A549	A549 + IFNy	A549 + Mona	A549 + IFNy + Mona
	LT008_LT009_Ctrl_PBMC_002.fcs	98.1	PBMC_008_009	BLOOD		LT008_LT009_Ctrl_PBMC_002.fcs	2373	PBMC_008_009	BLOOD		Donor 1	24.64	6.34	35.4	20.3	24.1	7.6	38.7	17.5		Donor 1	-51	95	-91	27	-145	55	-194	-58
	LT008_LT009_LT009_central_008.fcs	82.1	Central_009	NSCLC		LT008_LT009_LT009_central_008.fcs	1142	Central_009	NSCLC		Donor 2	44.3	6.5	43.7	22.3	33.17	5.07	38.3	11.5		Donor 2	-476	62	-554	-301	-377	15	-416	-163
											Donor 3	35.7	7.1	36.6	16.3	23.77	1.77	29.6	5.6		Donor 3	-126	41	-230	-124	-94	21	-40	-6
	Pheno_Ctrl_PBMC_001.fcs	97.4	PBMC_011	BLOOD		Pheno_Ctrl_PBMC_001.fcs	1908	PBMC_011	BLOOD		Donor 4	34.01	10.41	37.64	19.64	29.77	6.87	34.89	12.49		Donor 4	-369	-115	-418	-230	-323	-94	-296	-319
	Pheno_Center_003.fcs	86.3	Central_011	NSCLC		Pheno_Center_003.fcs	1745	Central_011	NSCLC		Donor 5	41.4	8.3	42	26.6	35.64	13.24	47.5	24.3		Donor 5	-351	15	-293	-112	-418	-40	-453	-205
	Control_PBMC_002.fcs	97.1	PBMC_017	BLOOD		Control_PBMC_002.fcs	3245	PBMC_017	BLOOD
	LT017_K8996-21_Centre_003.fcs	61.4	Central_017	NSCLC		LT017_K8996-21_Centre_003.fcs	1606	Central_017	NSCLC
	Pheno_Cntrl_PBMC_002.fcs	98.2	PBMC_018	BLOOD		Pheno_Cntrl_PBMC_002.fcs	4452	PBMC_018	BLOOD
	Pheno_Center_003.fcs	90.7	Central_018	NSCLC		Pheno_Center_003.fcs	2274	Central_018	NSCLC
	Cntrl_PBMC_001.fcs	96.7	PBMC_026	BLOOD		Cntrl_PBMC_001.fcs	4850	PBMC_026	BLOOD
	LT026_Center_003.fcs	73.1	Central_026	NSCLC		LT026_Center_003.fcs	2591	Central_026	NSCLC
	LT033_Cntrl PBMC 220608_002.fcs	97.1	PBMC_033	BLOOD		LT033_Cntrl PBMC 220608_002.fcs	1613	PBMC_033	BLOOD
	LT033_Tumor_005.fcs	64.4	Central_033	NSCLC		LT033_Tumor_005.fcs	975	Central_033	NSCLC

## Sheet: Extended Data Figure 6
	Panel 6c					Panel 6d					Panel 6e
	DIMS					DIMS					DIMS
			%NKG2A+	Sample				%KIR+	Sample				%CD57+	Sample
	BLOOD	LT008_LT009_Ctrl_PBMC_002.fcs	41.3	PBMC_008_009		BLOOD	LT008_LT009_Ctrl_PBMC_002.fcs	53	PBMC_008_009		BLOOD	LT008_LT009_Ctrl_PBMC_002.fcs	28.3	PBMC_008_009
		Pheno_Ctrl_PBMC_001.fcs	47.4	PBMC_011			Pheno_Ctrl_PBMC_001.fcs	55.5	PBMC_011			Pheno_Ctrl_PBMC_001.fcs	8.99	PBMC_011
		P500_Ctrl PBMC_002.fcs	44.4	PBMC_012			P500_Ctrl PBMC_002.fcs	54.6	PBMC_012			P500_Ctrl PBMC_002.fcs	9.6	PBMC_012
		LT014_Cntrl PBMC_002.fcs	44.8	PBMC_014			LT014_Cntrl PBMC_002.fcs	54.7	PBMC_014			LT014_Cntrl PBMC_002.fcs	7.77	PBMC_014
		Cntrl_PBMC_012.fcs	42.4	PBMC_015			Cntrl_PBMC_012.fcs	56.5	PBMC_015			Cntrl_PBMC_012.fcs	4.83	PBMC_015
		Control_PBMC_002.fcs	28.7	PBMC_016			Control_PBMC_002.fcs	55.9	PBMC_016			Control_PBMC_002.fcs	9.27	PBMC_016
		Control_PBMC_002.fcs	42.2	PBMC_017			Control_PBMC_002.fcs	54.7	PBMC_017			Control_PBMC_002.fcs	7.74	PBMC_017
		Pheno_Cntrl_PBMC_002.fcs	70.8	PBMC_018			Pheno_Cntrl_PBMC_002.fcs	41.1	PBMC_018			Pheno_Cntrl_PBMC_002.fcs	2.54	PBMC_018
		Pheno_Cntrl_PBMC_002.fcs	54.3	PBMC_021			Pheno_Cntrl_PBMC_002.fcs	40.2	PBMC_021			Pheno_Cntrl_PBMC_002.fcs	4.25	PBMC_021
		Pheno_Cntrl_PBMC_002.fcs	71.6	PBMC_022			Pheno_Cntrl_PBMC_002.fcs	39.9	PBMC_022			Pheno_Cntrl_PBMC_002.fcs	3.48	PBMC_022
		Cntrl_PBMC_002.fcs	56	PBMC_024			Cntrl_PBMC_002.fcs	41.7	PBMC_024			Cntrl_PBMC_002.fcs	5.36	PBMC_024
		Cntrl_PBMC_001.fcs	66.9	PBMC_025			Cntrl_PBMC_001.fcs	40	PBMC_025			Cntrl_PBMC_001.fcs	3.43	PBMC_025
		Cntrl_PBMC_001.fcs	75	PBMC_026			Cntrl_PBMC_001.fcs	41.8	PBMC_026			Cntrl_PBMC_001.fcs	2.37	PBMC_026
		Cntrl_PBMC_001.fcs	78.4	PBMC_027			Cntrl_PBMC_001.fcs	21.2	PBMC_027			Cntrl_PBMC_001.fcs	4.87	PBMC_027
		Cntrl_PBMC_001.fcs	75.6	PBMC_028			Cntrl_PBMC_001.fcs	21	PBMC_028			Cntrl_PBMC_001.fcs	4.89	PBMC_028
		Cntrl_PBMC_001.fcs	64.6	PBMC_031			Cntrl_PBMC_001.fcs	56.6	PBMC_031			Cntrl_PBMC_001.fcs	8.03	PBMC_031
		Cntrl_PBMC_001.fcs	67.6	PBMC_032			Cntrl_PBMC_001.fcs	57.6	PBMC_032			Cntrl_PBMC_001.fcs	10.4	PBMC_032
		LT033_Cntrl PBMC 220608_002.fcs	58.2	PBMC_033			LT033_Cntrl PBMC 220608_002.fcs	54.8	PBMC_033			LT033_Cntrl PBMC 220608_002.fcs	16.5	PBMC_033
		LT036_Ctrl_PBMC_220629_001.fcs	70.6	PBMC_036			LT036_Ctrl_PBMC_220629_001.fcs	56.9	PBMC_036			LT036_Ctrl_PBMC_220629_001.fcs	19.4	PBMC_036
	NSCLC	Phenotyping_LT001_central_003.fcs	34.1	Central_001		NSCLC	Phenotyping_LT001_central_003.fcs	27.4	Central_001		NSCLC	Phenotyping_LT001_central_003.fcs	8.17	Central_001
		LT003_LT003_Cent_005.fcs	44.1	Central_003			LT003_LT003_Cent_005.fcs	21.6	Central_003			LT003_LT003_Cent_005.fcs	6.58	Central_003
		LT003_LT004_Cent_010.fcs	37.4	Central_004			LT003_LT004_Cent_010.fcs	22.8	Central_004			LT003_LT004_Cent_010.fcs	0.72	Central_004
		LT006_K2505_LT006_central_005.fcs	32.3	Central_006			LT006_K2505_LT006_central_005.fcs	57.7	Central_006			LT006_K2505_LT006_central_005.fcs	22.5	Central_006
		LT008_LT009_LT008_central_005.fcs	59.1	Central_008			LT008_LT009_LT008_central_005.fcs	36.9	Central_008			LT008_LT009_LT008_central_005.fcs	32.3	Central_008
		LT008_LT009_LT009_central_008.fcs	44.2	Central_009			LT008_LT009_LT009_central_008.fcs	50	Central_009			LT008_LT009_LT009_central_008.fcs	38.6	Central_009
		Pheno_Center_003.fcs	51.8	Central_011			Pheno_Center_003.fcs	48.8	Central_011			Pheno_Center_003.fcs	3.22	Central_011
		LT012_K6807-21_Center_006.fcs	52.3	Central_012			LT012_K6807-21_Center_006.fcs	19.8	Central_012			LT012_K6807-21_Center_006.fcs	15.5	Central_012
		LT014_Tumour_centre_003.fcs	59.9	Central_014			LT014_Tumour_centre_003.fcs	9.85	Central_014			LT014_Tumour_centre_003.fcs	1.1	Central_014
		LT015_K7693-21_Centre_010.fcs	38.6	Central_015			LT015_K7693-21_Centre_010.fcs	27.4	Central_015			LT015_K7693-21_Centre_010.fcs	1.36	Central_015
		LT016_K8214-21_Centre_009.fcs	16.7	Central_016			LT016_K8214-21_Centre_009.fcs	42.8	Central_016			LT016_K8214-21_Centre_009.fcs	2.8	Central_016
		LT017_K8996-21_Centre_003.fcs	65.1	Central_017			LT017_K8996-21_Centre_003.fcs	25.7	Central_017			LT017_K8996-21_Centre_003.fcs	3.79	Central_017
		Pheno_Center_003.fcs	50.7	Central_018			Pheno_Center_003.fcs	56	Central_018			Pheno_Center_003.fcs	27.9	Central_018
		Pheno_Center_003.fcs	31.3	Central_021			Pheno_Center_003.fcs	50.6	Central_021			Pheno_Center_003.fcs	13.8	Central_021
		Pheno_Center_003.fcs	77.9	Central_022			Pheno_Center_003.fcs	42.4	Central_022			Pheno_Center_003.fcs	13.9	Central_022
		LT024_Tumor_003.fcs	24.6	Central_024			LT024_Tumor_003.fcs	46.7	Central_024			LT024_Tumor_003.fcs	16.3	Central_024
		LT025_Center_005.fcs	47.8	Central_025			LT025_Center_005.fcs	33.5	Central_025			LT025_Center_005.fcs	3.67	Central_025
		LT026_Center_003.fcs	51	Central_026			LT026_Center_003.fcs	16.7	Central_026			LT026_Center_003.fcs	10.8	Central_026
		LT027_Center_004.fcs	14	Central_027			LT027_Center_004.fcs	40.6	Central_027			LT027_Center_004.fcs	14.6	Central_027
		LT028_Tumor_007.fcs	91.6	Central_028			LT028_Tumor_007.fcs	8.5	Central_028			LT028_Tumor_007.fcs	1.15	Central_028
		LT030_Pheno_Center_003.fcs	57.6	Central_030			LT030_Pheno_Center_003.fcs	46.5	Central_030			LT030_Pheno_Center_003.fcs	11.1	Central_030
		LT031_Center_005.fcs	47.4	Central_031			LT031_Center_005.fcs	39.5	Central_031			LT031_Center_005.fcs	11.3	Central_031
		LT032_Tumor_005.fcs	64.3	Central_032			LT032_Tumor_005.fcs	35.1	Central_032			LT032_Tumor_005.fcs	13.3	Central_032
		LT033_Tumor_005.fcs	49.9	Central_033			LT033_Tumor_005.fcs	33.1	Central_033			LT033_Tumor_005.fcs	23.7	Central_033
		LT036_Center_004.fcs	20.9	Central_036			LT036_Center_004.fcs	74	Central_036			LT036_Center_004.fcs	70.6	Central_036

## Sheet: Extended Data Figure 9
	Panel 9b			Panel 9c			Panel 9d
	% viable			% HLA-E+			HLA-E+ MFI
	A549	A549 + IFNy		A549	A549 + IFNy		A549	A549 + IFNy
	97.3	98.1		50.1	99.5		699	1515
	98.2	98.1		51	99.7		706	1527
	97.7	97.2		51.2	99.6		709	1417
	96.5	97.4		54.5	99.1		744	1307
